# Supplementary material for: Effectiveness and Cost-Effectiveness of Mental Health Interventions Delivered by Frontline Health Care Workers in Emergency Health Services: A Systematic Review and Meta-Analysis
Source: Int J Environ Res Public Health. 2022 Nov 28;19(23):15847. doi: 10.3390/ijerph192315847 (PMC9736335; doi:10.3390/ijerph192315847)
Supplement: Supplementary file 1 [file ijerph-19-15847-s001.zip]

Archive with 1 entries (1 files):
- ijerph-1935805-supplementary.pdf
